# Supplementary material for: The chicken B-cell line DT40 proteome, beadome and interactomes
Source: Data Brief. 2015 Jan 13;3:29–33. doi: 10.1016/j.dib.2014.12.006 (PMC4509924; doi:10.1016/j.dib.2014.12.006)
Supplement: Supplementary file 1 — Supplementary data [file mmc1.zip]

Archive with 5 entries (5 files):
- Figures 1-3.pdf
- Table 1.pdf
- Table 2.pdf
- Table 3A&B.pdf
- Table 4A-C.pdf
